# Supplementary material for: A reconnaissance survey of farmers’ awareness of hypomagnesaemic tetany in UK cattle and sheep farms
Source: PLoS One. 2019 Oct 11;14(10):e0223868. doi: 10.1371/journal.pone.0223868 (PMC6788701; doi:10.1371/journal.pone.0223868)
Supplement: S1 Dataset — “OriginalData” worksheet is the uncleaned version of the data. “CleanedData” worksheet is the cleaned data used for the analyses in this manuscript. (XLSX) [file pone.0223868.s002.xlsx]

## Sheet: OriginalData
Which language would you like to answer the survey in?	By completing this survey you are agreeing for us to use this data for our research. For further information see www.magnesium-network.uk/survey	What ruminant species do you keep on your farm?	What ruminant species do you keep on your farm?/Sheep	What ruminant species do you keep on your farm?/Other	What ruminant species do you keep on your farm?/Cattle	How many dairy cows do you have?	How many suckler cows do you have?	How many beef cattle do you have?	How many sheep do you have?	If you answered 'other', which ruminant species (apart from sheep or cattle) do you keep?	Have you had problems with magnesium tetany/grass staggers?	How many animals were affected?	Which species were affected?	Which species were affected?/Sheep	Which species were affected?/Other	Which species were affected?/Cattle	If other, what species were affected?	How do you prevent/treat magnesium issues in your livestock?	Do you have your soils tested for nutrient concentration?	Do you have your forage tested for mineral content?	Do you have you have your animals tested for mineral status?	Are you happy for us to contact you for a further survey?	Would you prefer to be contacted by email or phone?	Which language would you prefer for us to contact you in?	Thank you for completing this survey. If you have any further feedback or questions, please let us know here:	RespondentID
English	OK	Sheep	1	0	0				50		Yes	3	Sheep	1	0	0		Blocks	Yes	No	No	Yes	Phone	English		1
English	OK	Cattle Sheep	1	0	1	0	12	0	350		Yes	1	Cattle	0	0	1		Injections	No	No	No	Yes	Phone	English		2
English	OK	Cattle	0	0	1	300	0	150			Yes	3	Cattle	0	0	1		Minerals in water	Yes	Yes	No	Yes	Email	English		4
English	OK	Cattle Sheep	1	0	1	0	100	120	700		Yes	10	Cattle	0	0	1		High Mag Blocks	Yes	Yes	No	Yes	Email	English	Cattle were affected by hypomagnesaemia	5
English	OK	Cattle	0	0	1	280	0	0			No		Other	0	1	0	None	TMR at turnout	Yes	No	No	Yes	Phone	English	Could be contacted in Welsh as well.	6
English	OK	Cattle	0	0	1	110	0	0			No		Other	0	1	0	Na	Na	Yes	No	No	Yes	Phone	English		7
English	OK	Sheep	1	0	0				20		No		Other	0	1	0	N/a	N/a	No	No	No	No				8
English	OK	Cattle Sheep	1	0	1	0	6	10	500		Yes	0	Other	0	1	0	N/A	Feed supplements routinely for selenium cobalt etc also	No	No	No	Yes	Email	English		9
English	OK	Cattle Sheep	1	0	1	0	5	12	160		No		Other	0	1	0	None	Fed in at lambing	No	No	No	Yes	Email	English		10
English	OK	Cattle Sheep	1	0	1	0	20	40	600		Yes	1	Cattle	0	0	1		Mag buckets, especially for sucklers	Yes	Yes	No	Yes	Email	English		11
English	OK	Cattle Sheep	1	0	1	0	0	40	400		No		Other	0	1	0	noNE	NO ANSWER	Yes	No	No	Yes	Phone	English		12
English	OK	Cattle Sheep	1	0	1	0	0	300	1000		Yes	4	Sheep	1	0	0		Minerals	Yes	No	No	Yes	Email	English	Texel ewes affected. Can also be contacted by phone.	13
English	OK	Sheep	1	0	0				700		Yes	3	Sheep	1	0	0		Mag buckets	Yes	Yes	Yes	Yes	Phone	English		14
English	OK	Sheep	1	0	0				70		No		Other	0	1	0	None	nothing	Yes	Yes	No	Yes	Email	English		15
English	OK	Cattle Sheep	1	0	1	0	65	25	560		Yes	4	Cattle	0	0	1		Mag buckets	No	No	No	Yes	Phone	English	SUCKLERS were affected	16
English	OK	Cattle Sheep	1	0	1	0	0	8	650		No		Other	0	1	0	NONE	Boluses	No	No	No	Yes	Phone	English		17
English	OK	Cattle	0	0	1	350	0	0			No		Other	0	1	0	None	Mag in water	Yes	No	No	Yes	Email	English	Can be contacted in English or Welsh, by phone or email.	18
English	OK	Sheep	1	0	0				32		No		Sheep Other	1	1	0	nONE	Nothing	No	No	No	Yes	Phone	Cymraeg		19
English	OK	Cattle Sheep	1	0	1	0	30	70	100		Yes	1	Cattle	0	0	1		Feed blocks and boluses	No	No	No	Yes	Email	English	Sucklers affected	20
English	OK	Sheep	1	0	0				1100		No		Other	0	1	0	None	Free access minerals	Yes	No	No	Yes	Email	Cymraeg		21
English	OK	Sheep	1	0	0				170		Yes	5	Sheep	1	0	0		Boluses, licks, inject with Mg to prevent	No	No	No	Yes	Email	English	Can also be contacted in Welsh	22
English	OK	Cattle Sheep	1	0	1	0	30	30	1200		Yes	1	Cattle	0	0	1		Mag buckets	Yes	Yes	No	Yes	Email	English	Happy to also be contacted by phone	23
English	OK	Cattle Sheep	1	0	1	0	70	0	150		No		Other	0	1	0	None	Molasses licks	Yes	Yes	Yes	Yes	Email	English		24
English	OK	Sheep	1	0	0				2500		Yes	2	Sheep	1	0	0		High mag feedblock at high risk times-just after lambing	Yes	No	No	Yes	Email	English	Can also be contacted by phone	25
English	OK	Sheep	1	0	0				120		No		Other	0	1	0	None	Parlour cake	Yes	No	No	Yes	Email	English		26
English	OK	Sheep	1	0	0				200		Yes	1	Cattle	0	0	1		Oral dose 2 times a year all trace elements	No	Yes	No	Yes	Phone	English		27
Cymraeg	OK	Cattle Sheep	1	1	0	0	60	0	1650		Yes	1	Cattle	1	0	0		Block Feed	No	No	No	Yes	Ffôn	Cymraeg	0	28
English	OK	Cattle Sheep	1	0	1	0	75	150	1500		No		Other	0	1	0	None	High Mg buckets (with sugar for palatibility) for sheep and cattle	Yes	Yes	Yes	Yes	Email	English	Can be contacted in English or Welsh	29
English	OK	Cattle Sheep	1	0	1	0	0	140	300		No		Other	0	1	0	None	Blend feed	No	No	No	Yes	Email	English		30
English	OK	Sheep	1	0	0				350		Yes	6	Sheep	1	0	0		Injection if caught early, Mg lime on land and feed buckets with Mg	Yes	No	No	Yes	Email	English	Can be contacted by email or phone. Sheep were affected pre lambing.	31
Cymraeg	OK	Cattle Sheep	1	1	0	0	40	60	450		No							Blocks and lime	Yes	Yes	No	Yes	Ffôn	Cymraeg	0	32
English	OK	Cattle Sheep	1	0	1	0	35	100	50		No		Other	0	1	0	None	High Mag lick buckets and boluses	No	Yes	No	Yes	Email	English		33
Cymraeg	OK	Sheep	0	1	0				300		No							Feed blocks	Yes	No	No	Yes	E-bost	Cymraeg	0	34
English	OK	Cattle Sheep	1	0	1	0	250	0	2000		No		Other	0	1	0	None	Licks for cows	Yes	No	No	Yes	Phone	English		35
English	OK	Cattle	0	0	1	50	30	10			No		Other	0	1	0	None	Nothing	No	Yes	Yes	Yes	Email	English	Can be contacted by phone or email, in English or in Welsh.	36
English	OK	Cattle	0	0	1	420	0	0			Yes	2	Cattle	0	0	1		Feed minerals, mag bullets	Yes	Yes	No	Yes	Email	English		37
Cymraeg	OK	Cattle Sheep	1	1	0	0	0	70	500		No							Mineral buckets	No	No	No	No	Ffôn	Cymraeg	0	38
Cymraeg	OK	Cattle Sheep	1	1	0	250	4	70	250		No							Nothing	Yes	Yes	No	Yes	E-bost	Cymraeg	0	39
English	OK	Cattle Sheep	1	0	1	60	0	0	300		No		Other	0	1	0	None	Nothing	Yes	Yes	No	Yes	Email	English		40
English	OK	Cattle Sheep	1	0	1	0	80	40	180		No		Other	0	1	0	None	Mineral maxi3 blocks	No	Yes	Yes	Yes	Email	English		41
English	OK	Sheep	1	0	0				550		Yes	20	Sheep	1	0	0		Mag buckets	Yes	Yes	No	Yes	Email	English		42
English	OK	Sheep	1	0	0				300		No		Other	0	1	0	None	Feed mineral blocks	Yes	No	No	Yes	Email	English	Can be contacted by email or phone	43
English	OK	Cattle Sheep	1	0	1	120	0	50	300		No		Other	0	1	0	None	Nothing	Yes	Yes	Yes	No				44
English	OK	Cattle	0	0	1	180	0	0			Yes	3	Cattle	0	0	1		Injections to treat; flakes in the water to prevent.	Yes	Yes	No	Yes	Email	English		45
English	OK	Cattle Sheep	1	0	1	0	0	15	65		No		Other	0	1	0	None	Feed supplements	No	Yes	No	Yes	Phone	English		46
English	OK	Cattle Sheep	1	0	1	260	0	0	400		No		Other	0	1	0	None	Minerals in dry ration and cow mag	Yes	Yes	No	Yes	Email	English		47
English	OK	Sheep	1	0	0				100		No		Other	0	1	0	None	Sheep licks and drenches	No	No	No	Yes	Email	English		48
English	OK	Sheep	1	0	0				1000		No		Other	0	1	0	None	Dose of multivitamins (CCS) from vet and with feed as well	No	No	No	Yes	Email	English		49
English	OK	Cattle	0	0	1	0	5	0			No		Other	0	1	0	None	Blocks	No	No	No	Yes	Email	English		50
English	OK	Cattle Sheep	1	0	1	0	0	150	600		No		Other	0	1	0	None	In feed minerals	Yes	Yes	No	No				51
English	OK	Cattle Sheep	1	0	1	0	52	120	50		Yes	1	Cattle	0	0	1		Placement of high mag buckets in fields during grazing season	Yes	Yes	No	Yes	Email	English	Suckler cows were affected	52
English	OK	Sheep	1	0	0				150		No		Other	0	1	0	None	Nothing	Yes	No	No	Yes	Phone	Cymraeg		53
English	OK	Sheep	1	0	0				300		No		Sheep Other	1	1	0	None	A week prior to calving Mg bolus, mineral bolus, all trace (used to use slag in soil in the past).	Yes	No	No	Yes	Phone	English	Milk fever more common	54
English	OK	Cattle Sheep	1	0	1	0	0	180	350		No		Other	0	1	0	None	Nothing	Yes	No	No	Yes	Email	English		55
English	OK	Cattle Sheep	1	0	1	0	20	80	600		No		Other	0	1	0	None	Vitamin drench	Yes	Yes	No	Yes	Phone	English		56
English	OK	Cattle Sheep	1	0	1	0	60	0	900		No		Other	0	1	0	None	Nothing	Yes	Yes	No	Yes	Email	English		57
English	OK	Cattle Sheep	1	0	1	100	0	0	500		No		Other	0	1	0	None	Supplement magnesium, licks and boluses	Yes	No	No	No				58
English	OK	Cattle Sheep	1	0	1	0	40	80	700		Yes	1	Cattle	0	0	1		Boluses	No	No	No	No				59
English	OK	Cattle	0	0	1	0	7	160			No		Other	0	1	0	None	Nothing	Yes	No	No	Yes	Phone	English		60
English	OK	Sheep	1	0	0				100		No		Other	0	1	0	None	Nothing	Yes	No	No	Yes	Email	English		61
English	OK	Cattle	0	0	1	0	45	120			No		Other	0	1	0	None	Use high Mag blocks ad lib	No	No	No	Yes	Email	English	Can be contacted either by email or phone	62
English	OK	Cattle Sheep	1	0	1	470	1	120	20		Yes	2	Cattle	0	0	1		Minerals in feed.	Yes	Yes	Yes	Yes	Email	English	Dairy cattle were affected. Also have problems with selenium.	63
English	OK	Cattle Sheep	1	0	1	0	50	125	50		Yes	1	Cattle	0	0	1		Mg buckets and managed grazing	No	No	No	Yes	Email	English		64
English	OK	Cattle	0	0	1	600	0	0			Yes	2	Cattle	0	0	1		Nothing	Yes	Yes	Yes	Yes	Phone	English		65
English	OK	Cattle	0	0	1	0	0	4			No		Other	0	1	0	None	Don't know	No	No	No	Yes	Email	English		66
English	OK	Cattle Sheep	1	0	1	0	0	30	50		Yes	4	Cattle	0	0	1		Mineral buckets	No	No	No	Yes	Phone	English		67
English	OK	Sheep	1	0	0				130		Yes	2	Sheep	1	0	0		Boluses (Cobalt master)	No	Yes	No	Yes	Phone	English	Have had Mg problems in the past	68
Cymraeg	OK	Cattle Sheep	1	1	0	0	30	0	650		No							Boluses to ewes before tupping and multive dose to lambs	Yes	Yes	No	Yes	E-bost	Cymraeg	0	69
Cymraeg	OK	Cattle	1	0	0	0	40	0			No							Powdr	Yes	No	No	Yes	E-bost	Cymraeg	0	70
Cymraeg	OK	Cattle Sheep	1	1	0	100	0	70	200		No							Nothing	No	No	No	No	Ffôn	Cymraeg	0	71
Cymraeg	OK	Cattle Sheep	1	1	0	0	60	30	2000		No							Limio, soil test, bullets	Yes	Yes	No	No	Ffôn	Cymraeg	0	72
Cymraeg	OK	Cattle Sheep	1	1	0	0	30	25	800		No							tveialn/samplu glasweeet/pridel am lefelan wag	Yes	Yes	No	Yes	E-bost	Cymraeg	0	73
English	OK	Cattle Sheep	1	0	1	0	20	0	800		Yes	1	Cattle	0	0	1		Mag lime	Yes	Yes	Yes	Yes	Phone	English		74
English	OK	Sheep	1	0	0				2700		No		Other	0	1	0	Hjjk	Feed always available	Yes	No	Yes	Yes	Email	English		75
English	OK	Cattle Sheep	1	0	1	0	20	0	140		No		Other	0	1	0	N/a	Top dress with trace elements	No	No	No	Yes	Phone	English		76
English	OK	Sheep	1	0	0				90		No		Other	0	1	0	None	Mineral blocks, optigain	No	No	No	Yes	Phone	English		77
English	OK	Cattle	0	0	1	90	0	0			Yes	5	Cattle	0	0	1		Feed parlour cake,	Yes	Yes	No	Yes	Email	English		78
English	OK	Cattle Sheep	1	0	1	0	43	70	600		Yes	7	Cattle Sheep	1	0	1		Magnesium buckets	Yes	Yes	Yes	Yes	Phone	English		79
English	OK	Cattle Sheep	1	0	1	0	140	0	500		Yes	3	Sheep	1	0	0		Feed blocks	Yes	No	Yes	Yes	Email	English		80
English	OK	Cattle	0	0	1	0	0	70			No		Other	0	1	0	None	Salt blocks, supplements	Yes	Yes	No	No			Copper problems	81
Cymraeg	OK	Sheep	0	1	0				250		Yes	3	Sheep	0	1	0		Concentrate feeding	Yes	No	No	Yes	E-bost	Cymraeg	0	82
English	OK	Cattle Sheep	1	0	1	0	70	110	200		Yes	4	Cattle	0	0	1		Boluses at calving, buckets and concentrates	Yes	Yes	No	Yes	Email	English	Magnesium tetany this year	83
English	OK	Cattle Sheep	1	0	1	0	20	80	500		Yes	1	Cattle	0	0	1		Blocks	No	No	No	Yes	Email	English		84
English	OK	Cattle Sheep	1	0	1	0	200	200	2000		Yes	30	Cattle	0	0	1		Crystals in water	Yes	No	No	Yes	Email	English	Recent tetany problems	85
English	OK	Cattle Sheep	1	0	1	0	35	80	600		No		Other	0	1	0	None	Bolts and mag buckets	Yes	Yes	Yes	Yes	Email	English		86
English	OK	Cattle Sheep	1	0	1	0	150	250	400		Yes	4	Cattle	0	0	1		selective grazing, breeding and mag lick buckets	No	No	No	Yes	Email	English		87
English	OK	Cattle Sheep	1	0	1	0	240	233	130		No							Magnesium flakes are put in drinking water and mineral blocks (Crystalyx) high mag are always available	No	Yes	Yes	Yes	Email	English	Said they had problems with tetany before preventative methods.	88
English	OK	Cattle	0	0	1	0	1	0			Yes	2	Cattle	0	0	1		Mag in water. Feed blocks with mag, mineral buckets with mag.	No	Yes	No	Yes	Phone	English	They didn't specify how many sucklers they had (they just ticked the box). They specified that they had tetany at a rate of 1-2 animals per 50.	89
English	OK	Cattle Sheep	1	0	1	0	90	160	360		Yes	5	Cattle Sheep	1	0	1		Mg chloride flakes in water troughs	Yes	No	No	Yes	Email	English	The 5 animals affected were this year, and included 4 cows, 1 sheep.	90
English	OK	Cattle	0	0	1	120	0	25			Yes	3	Cattle	0	0	1		Add Cal-Mag to meal fed in parlour. Treat with iv cmd 40% and magniject s/c	No	No	No	Yes	Email	English		91
English	OK	Cattle	0	0	1	160	20	25			No							Have specifically built mineral in feed	Yes	Yes	No	No				92
English	OK	Cattle Sheep	1	0	1	4	12	140	250		No							Buckets	No	No	No	Yes	Email	English		93
English	OK	Cattle Sheep	1	0	1	0	20	40	380		Yes	2	Cattle Sheep	1	0	1		Vet IV and mag buckets	Yes	No	No	No				94
English	OK	Cattle Sheep	1	0	1	0	40	260	230		Yes	2	Sheep	1	0	0		Buckets and Vet IV	No	Yes	No	No				95
English	OK	Cattle Sheep	1	0	1	0	0	80	600		No							Blocks Magniject	Yes	Yes	No	No				97
English	OK	Cattle Sheep	1	0	1	0	0	300	2000		Yes	4	Sheep	1	0	0		Sheep	Yes	No	No	No				98
English	OK	Cattle	0	0	1	0	0	1			No							No answer	Yes	Yes	No	No			The farmer did not indicate how many beef cattle they have.	99
English	OK	Cattle	0	0	1	250	0	150			No							Mg lime	Yes	No	No	No				100
English	OK	Cattle Sheep	1	0	1	0	8	19	220		No							No answer	No	No	No	Yes	Phone	English	They didn't specify whether they would prefer to be contacted by email or phone, but I'm not sure whether their email address includes an underscore or a hyphen.	101
English	OK	Cattle	0	0	1	150	0	0			No							No answer	No	No	No	Yes	Phone	English		102
English	OK	Cattle Sheep	1	0	1	0	80	60	170		No							High Mag minerals available all year to cattle, either powder or bucket lick	No	Yes	No	No				103
English	OK	Cattle Sheep	1	0	1	100	20	0	1200		No							Blocks	No	No	No	Yes	Email	English		104
English	OK	Cattle	0	0	1	95	0	0			Yes	2	Cattle	0	0	1		Bolus in meal	No	Yes	Yes	Yes	Phone	English	sucklers were affected	105
English	OK	Cattle	0	0	1	500	0	0			Yes	0	Cattle	0	0	1		Supplements	Yes	No	No	Yes	Email	English	They answered yes to the problems with magnesium tetany, but put n/a with the number of animals affected.	106
English	OK	Cattle	0	0	1	35	60	0			Yes	2	Cattle	0	0	1		Blocks	Yes	No	No	Yes	Phone	English	The 2 animals were affected over 5 years.	107
English	OK	Cattle	0	0	1	100	0	0			Yes	2	Cattle	0	0	1		Nothing	Yes	Yes	Yes	Yes	Phone	English	Organic farm. Cu, I, Se, Co problems as well.	108
English	OK	Cattle	0	0	1	0	150	300			Yes	2	Cattle	0	0	1		Prevents with high Mg free access minerals, and treats with subcutaneous Mg	Yes	No	No	Yes	Email	English	Sucklers were affected, 2 animals per year.	109
English	OK	Cattle Sheep	1	0	1	200	0	0	300		No							Dry cow ration. Cal mag.	Yes	No	No	Yes	Email	English		110
English	OK	Cattle	0	0	1	140	0	0			No							100% housed. Dry ration.	Yes	Yes	Yes	Yes	Email	English		111
English	OK	Cattle Sheep	1	0	1	130	0	0	1000		Yes	2	Sheep	1	0	0		Cake	Yes	Yes	Yes	Yes	Phone	English	2 sheep affected last year, but cows have been affected in the past.	112
English	OK	Cattle	0	0	1	130	0	60			No							Minerals in silage	Yes	Yes	No	Yes	Email	English		113
English	OK	Cattle	0	0	1	120	0	0			Yes	2	Cattle	0	0	1		Minerals in feed in the field	No	Yes	No	No				114
English	OK	Cattle	0	0	1	2000	0	0			No							Nothing	No	No	No	No				115
English	OK	Cattle Sheep	1	0	1	0	210	210	8		No							Crystalix licks	Yes	Yes	Yes	No				116
English	OK	Cattle	0	0	1	0	60	60			Yes	1	Cattle	0	0	1		Crystalix licks	No	No	No	Yes	Phone	English	1 suckler a year affected	117
English	OK	Cattle Sheep	1	0	1	0	100	20	1000		No							Mineral buckets	Yes	Yes	No	Yes	Phone	English		118
English	OK	Cattle Sheep	1	0	1	0	4	0	400		No							Black strap molasses	No	No	No	Yes	Phone	English		119
English	OK	Cattle Sheep	1	0	1	0	120	0	450		Yes	2	Cattle	0	0	1		Minerals	Yes	No	No	Yes	Phone	English		120
English	OK	Cattle Sheep	1	0	1	370	0	300	35		No							Minerals in the blend	Yes	Yes	No	Yes	Email	English		121
English	OK	Cattle Sheep	1	0	1	0	0	0	0		No							Mg in cake. Mg lime. 65g/animal/day April-July. Mineral tubs. Up Mg dose because of low concentrate.	Yes	No	Yes	Yes	Phone	Cymraeg	Participant didn't tell us how many animals he had.	122
English	OK	Cattle Sheep	1	0	1	0	100	0	4800		Yes	5	Cattle Sheep	1	0	1		drench, salt and cobalt,	Yes	Yes	Yes	Yes	Phone	English	5 or 6 animals this year were affected. Also has problems with Co.	123
English	OK	Cattle Sheep	1	0	1	0	180	180	370		No							Mag buckets	Yes	Yes	No	Yes	Phone	English		124
English	OK	Cattle	0	0	1	160	0	70			Yes	13	Cattle	0	0	1		Calcium fertiliser.	Yes	Yes	Yes	No			Respondent said about 8% of his dairy herd was affected. This is c. 13 animals.	125
English	OK	Cattle Sheep	1	0	1	80	0	0	16		No							Nothing	Yes	Yes	No	Yes	Email	English		126
English	OK	Cattle	0	0	1	220	0	111			No							MgCl in flakes in water and feed	Yes	Yes	No	Yes	Email	English		127
English	OK	Cattle	0	0	1	0	10	140			No							Vitamin blocks	Yes	No	Yes	Yes	Phone	English		128
English	OK	Cattle	0	0	1	160	0	0			No							Nothing	Yes	Yes	No	Yes	Email	English		129
English	OK	Cattle	0	0	1	250	0	50			No							Mg bolus, lick buckets- broad spectrum before calving.	Yes	Yes	Yes	Yes	Phone	English	Also has problems with Se.	130
English	OK	Cattle Sheep	1	0	1	0	0	550	850		No							Feed minerals in the concentrate	No	No	No	No				131
English	OK	Cattle	0	0	1	200	0	0			No							Mineral in the cake-TMR	Yes	No	No	Yes	Email	English		132
English	OK	Cattle Sheep	1	0	1	1200	15	600	300		Yes	2	Cattle	0	0	1		Mag buckets	No	Yes	No	No			Sucklers were affected.	133
English	OK	Cattle	0	0	1	350	0	12			No							Mg boluses	Yes	Yes	Yes	Yes	Phone	English		134
English	OK	Cattle	0	0	1	120	0	50			No							Mag buckets and blocks	No	Yes	No	Yes	Email	English		135
English	OK	Cattle Sheep	1	0	1	100	0	60	450		Yes	2	Sheep	1	0	0		Caliject	No	Yes	No	Yes	Email	English	2 sheep a year were affected.	136
English	OK	Cattle Sheep	1	0	1	220	0	0	200		Yes	4	Cattle	0	0	1		Mineral buckets	Yes	Yes	No	Yes	Phone	English		137
English	OK	Cattle	0	0	1	350	0	0			Yes	1	Cattle	0	0	1		Mineral balancer	Yes	No	No	No			They have their milk tested.	138
English	OK	Cattle Sheep	1	0	1	0	120	120	1800		Yes	1	Cattle	0	0	1		Crystalix and green mag tubs	Yes	Yes	Yes	Yes	Phone	English	1 suckler a year were affected.	139
English	OK	Cattle	0	0	1	70	0	20			Yes	2	Cattle	0	0	1		Injections	No	Yes	No	Yes	Email	English	1 or 2 dairy cows a year affected.	140
English	OK	Cattle Sheep	1	0	1	0	20	0	700		Yes	2	Sheep	1	0	0		Mag buckets	No	No	Yes	Yes	Phone	English		141
English	OK	Cattle	0	0	1	220	0	0			No							High Mg buckets in spring and autumn. Compound feed.	Yes	Yes	No	Yes	Phone	English		142
English	OK	Cattle Sheep	1	0	1	850	0	0	1500		No							Nothing	Yes	Yes	Yes	Yes	Email	English		143
English	OK	Cattle Sheep	1	0	1	0	6	6	150		No							Mag licks	No	No	No	Yes	Email	English		144
English	OK	Cattle	0	0	1	130	0	50			No							Balanced diet	Yes	No	No	Yes	Phone	English		145
English	OK	Cattle	0	0	1	1400	0	0			No							Nothing; they have too much Mg.	Yes	Yes	No	Yes	Phone	English		146
English	OK	Cattle	0	0	1	70	0	120			No							Minerals in feed.	Yes	Yes	No	Yes	Email	English	Organic farm	147
English	OK	Cattle	0	0	1	250	110	300			No							Mag Buckets	Yes	Yes	No	Yes	Email	English		148
English	OK	Cattle Sheep	1	0	1	0	0	38	400		Yes	2	Cattle	0	0	1		High Mag blocks. Drench	Yes	Yes	Yes	Yes	Email	English	2 cows a year affected.	149
English	OK	Cattle Sheep	1	0	1	0	30	0	700		No							Limousin cows- no problem. Licks. Minerals in feed	Yes	Yes	Yes	Yes	Phone	English		150
English	OK	Cattle	0	0	1	180	0	0			No							Mineral supplements	No	Yes	No	Yes	Phone	Cymraeg	Problems with milk fever	151
English	OK	Cattle	0	0	1	300	4	0			No							Nothing	No	Yes	No	Yes	Phone	English	Problems with milk fever	152
English	OK	Sheep	1	0	0				3000		Yes	10	Sheep	1	0	0		Mineral in feed, Mag flakes in water	Yes	Yes	No	Yes	Phone	English	Ewe composites were affected.	153
English	OK	Cattle Sheep	1	0	1	0	30	30	1000		No							Magnesium high mineral buckets in spring	No	No	No	Yes	Email	English	Can be contacted by email or phone. 1000 sheep is 400 ewes and 600 lambs	154
English	OK	Sheep	1	0	0				2000		No							Don't put fertiliser on	Yes	No	No	Yes	Phone	English		155
English	OK	Cattle Sheep	1	0	1	0	100	0	2200		No							Nothing	Yes	Yes	Yes	Yes	Email	English	Can be contacted by phone or email	156
English	OK	Sheep	1	0	0				0		Yes	12	Sheep	1	0	0		Mag flakes in water. Mag buckets. Salt available to ewes	Yes	Yes	No	Yes	Email	English	The farmer did not say how many sheep he has	157
English	OK	Sheep	1	0	0				0		No							Nothing	Yes	No	Yes	Yes	Email	English	The farmer didn't specify how many sheep he has	158
English	OK	Cattle Sheep	1	0	1	0	60	200	400		Yes	9	Cattle Sheep	1	0	1		Liquid mag in the molasses. Lick buckets	No	Yes	Yes	Yes	Email	English	3 cows and 6 ewes were affected. Animals were tested this year following veterinary advice.	159
English	OK	Cattle	0	0	1	200	0	0			No							Nothing	Yes	Yes	No	No				160
English	OK	Cattle	0	0	1	0	100	0			Yes	2	Cattle	0	0	1		Put out licks	Yes	Yes	No	Yes	Email	English	Can be contacted by email or phone. Limousin and Charoke cows affected.	161
English	OK	Sheep	1	0	0				300		No							Buckets in the spring	No	No	No	Yes	Email	English	Can be contacted by either phone or email.	162
English	OK	Cattle	0	0	1	1	0	0			No							Nothing	Yes	Yes	No	Yes	Email	English	Either phone or email is ok. The farmer didn't specify how many dairy cows he has.	163
English	OK	Cattle	0	0	1	260	0	0			No							Nothing	Yes	Yes	No	Yes	Email	English		164
English	OK	Cattle	0	0	1	130	0	0			No							Minerals in Feed. Licks	Yes	Yes	Yes	No			Can be contacted by both email or phone. Also have 130 followers.	165
English	OK	Cattle Sheep	1	0	1	200	0	0	80		No							Mineralised cake and lick buckets	No	Yes	No	Yes	Email	English		166
English	OK	Cattle	0	0	1	400	0	0			No							Rarely using MgCl flakes in transition raion if K+ high and milk fever risk. Not done for 12 months.	Yes	Yes	No	No				167
English	OK	Sheep	1	0	0				5000		No							High mag mineral licks in April and May	No	No	No	Yes	Email	English		168
English	OK	Cattle	0	0	1	0	6	7			Yes	1	Cattle	0	0	1		Hi Mag bucket in spring and autumn but not for dry cows. Hi Mag suck cow rolls just after calving.	Yes	Yes	Yes	Yes	Email	English	Not had their animals tested for mineral status recently.	169
English	OK	Cattle	0	0	1	280	0	120			No							Nothing	Yes	Yes	No	Yes	Email	English	Can be contacted by email or phone	170
English	OK	Sheep	1	0	0				900		Yes	5	Sheep	1	0	0		Minerals	No	No	No	Yes	Email	English	Could be contacted by email or phone. Said that less than 6 sheep were affected, so I assumed a number of 5.	171
English	OK	Cattle Sheep	1	0	1	0	10	200	4800		No							High mag free access minerals for ewes during and after lambing	Yes	Yes	Yes	Yes	Email	English	Can be contacted by email or phone	172
English	OK	Cattle Sheep	1	0	1	0	52	105	500		No							Molefrem+Mag	No	No	No	Yes	Email	English	Can be contacted by email or phone. 500 sheep refers to 500 ewes.	173
English	OK	Cattle Sheep	1	0	1	0	0	35	30		Yes	15	Sheep	1	0	0		Licks. Injections to treat	Yes	No	No	Yes	Phone	English		174
English	OK	Cattle Sheep	1	0	1	80	40	120	700		No							Mag flakes in water. Licks.	Yes	Yes	No	Yes	Phone	English		175
English	OK	Cattle Sheep	1	0	1	0	30	30	2000		Yes	24	Cattle Sheep	1	0	1		licks. Injections to treat.	Yes	Yes	No	Yes	Email	English	3 or 4 cows a year, and 20 sheep a year.	176
English	OK	Cattle Sheep	1	0	1	120	0	150	0		No							Mineral blocks	Yes	Yes	Yes	No				177
English	OK	Cattle Sheep	1	0	1	0	90	0	900		No							Mg lime. Mag blocks.	Yes	Yes	No	Yes	Phone	English		178
English	OK	Cattle Sheep	1	0	1	240	0	0	300		No							Mag flakes in the water. Mag buckets for sheep	Yes	Yes	No	Yes	Email	English	Can also be contacted in Welsh	179
English	OK	Cattle Sheep	1	0	1	0	45	45	500		Yes	2	Cattle	0	0	1		Licks for both sheep and cows.	No	Yes	No	Yes	Email	English		180
English	OK	Cattle Sheep	1	0	1	0	0	40	120		No							Boluses in ewes.	Yes	Yes	No	Yes	Phone	English	Also have problems with Se and Co	181
English	OK	Cattle Sheep	1	0	1	0	8	14	250		No							Licks in winter-Crystallix.	Yes	No	Yes	Yes	Phone	English	1000ft up, so no problems with lush pastures. Problems with stillbirths in cattle attributed to I and Se problems.	182
English	OK	Cattle Sheep	1	0	1	0	100	0	300		No							Nothing	No	No	No	No				183
English	OK	Sheep	1	0	0				2500		No							Nothing- no minerals at all.	No	No	Yes	Yes	Phone	English	They believe blood samples are best for identifying mineral deficiencies. Problems with Se and Co.	184
English	OK	Cattle Sheep	1	0	1	0	50	20	600		Yes	3	Sheep	1	0	0		Mag buckets	Yes	No	No	Yes	Phone	Cymraeg		185
English	OK	Cattle Sheep	1	0	1	0	10	0	210		No							Nothing	Yes	No	Yes	Yes	Phone	English	Just have their sheep tested for mineral status (not cattle). Can be contacted in English or Welsh.	186
English	OK	Cattle	0	0	1	56	5	20			No							Licks, buckets	No	Yes	Yes	Yes	Phone	Cymraeg		187
English	OK	Cattle Sheep	1	0	1	60	5	15	300		Yes	3	Cattle	0	0	1		buckets, licks, minerals.	Yes	Yes	No	Yes	Email	English	dairy cows affected.	188
English	OK	Cattle Sheep	1	0	1	0	0	600	3500		No							Blood test. Buckets if necessary	Yes	Yes	Yes	Yes	Email	English	could be garetjones@rhug.co.uk	189
English	OK	Cattle Sheep	1	0	1	0	48	48	1020		Yes	2	Cattle	0	0	1		Limestone. Buckets. Pills.	Yes	Yes	Yes	Yes	Email	English		190
English	OK	Cattle Sheep	1	0	1	0	25	45	600		No							Buckets	Yes	Yes	No	Yes	Phone	English	Problems with calcium	191
English	OK	Cattle	0	0	1	130	0	0			Yes	3	Cattle	0	0	1		Mg flakes in the water. Molasses	No	No	No	No				192
Cymraeg	OK	Cattle	1	0	0	70	0	60			No							Licks	Yes	No	No	Yes	Ffôn	Cymraeg	0	193
English	OK	Cattle Sheep	1	0	1	0	0	35	1100		No							Blocks	No	Yes	No	Yes	Email	Cymraeg		194
English	OK	Cattle Sheep	1	0	1	0	90	180	850		Yes	1	Cattle	0	0	1		HiMag buckets. Trace element boluses	Yes	No	No	Yes	Email	English		195
English	OK	Cattle Sheep	1	0	1	0	90	100	200		No							Trace element boluses. Rock salt.	Yes	No	No	No				196
English	OK	Cattle Sheep	1	0	1	0	40	0	1000		Yes	10	Cattle Sheep	1	0	1		Magnesium/mineral blocks	No	No	No	Yes	Email	Cymraeg	5-10 sheep and cattle affected. Can be contacted in Welsh or English.	197
English	OK	Cattle Sheep	1	0	1	0	55	0	150		No							Buckets in spring and autumn	Yes	No	Yes	Yes	Email	English	Only get animals tested which they are worried about.	198
English	OK	Cattle Sheep	1	0	1	0	40	60	700		Yes	0	Sheep	1	0	0		Mag blous to all twin bearing ewes post lambing	No	No	No	Yes	Email	Cymraeg	No problems this year, but previously problems with sheep.	199
English	OK	Cattle Sheep	1	0	1	0	21	26	170		Yes	2	Cattle	0	0	1		nothing	Yes	Yes	No	Yes	Phone	Cymraeg		200
English	OK	Cattle Sheep	1	0	1	0	20	100	700		No							Nothing	Yes	Yes	No	Yes	Phone	Cymraeg		201
Cymraeg	OK	Cattle Sheep	1	1	0	0	30	65	1050		Yes	2	Other	0	0	1	Respondent didn't specify.	Yndw blocs. Macmin	Yes	Yes	No	Yes	Ffôn	Cymraeg	0	202
English	OK	Cattle Sheep	1	0	1	0	70	0	1000		Yes	2	Sheep	1	0	0		Inject magnesium to treat.	No	No	No	Yes	Email	English		203
English	OK	Cattle Sheep	1	0	1	0	50	0	500		Yes	1	Cattle	0	0	1		HiMag powder scattered on silage when they're in, HiMag powder in tubs when they're out.	Yes	Yes	No	Yes	Phone	English		204
English	OK	Cattle Sheep	1	0	1	0	25	0	1300		Yes	1	Cattle	0	0	1		Mg bullets on beginners in May. Mg supplements	Yes	No	No	Yes	Phone	English		205
English	OK	Sheep	1	0	0				120		No							General purpose minerals. It's 1000ft upwards, so little lush grass.	Yes	No	No	Yes	Email	English		206
English	OK	Cattle Sheep	1	0	1	0	0	150	800		No							Licks	No	No	No	Yes	Email	English		207
English	OK	Cattle Sheep	1	0	1	170	12	0	500		No							Mag buckets in the spring and autumn for sucklers	Yes	Yes	Yes	Yes	Email	English		208
English	OK	Cattle Sheep	1	0	1	0	50	50	2500		No							Licks, buckets, minerals	Yes	Yes	No	No				209
English	OK	Sheep	1	0	0				300		No							Mineral blocks at lambing	No	No	No	Yes	Email	English		210
English	OK	Cattle	0	0	1	60	10	20			Yes	1	Cattle	0	0	1		Concentrate for the dairy cattle, licks and MgCl in the water for sucklers	No	Yes	No	Yes	Phone	Cymraeg	I affected in the last 5 years	211
English	OK	Sheep	1	0	0				1000		Yes	20	Sheep	1	0	0		buckets and injections to treat	Yes	No	No	Yes	Phone	English		212
English	OK	Cattle Sheep	1	0	1	0	70	120	800		No							Mg lime (now index 3-5), mag buckets in autumn for cows	Yes	Yes	No	Yes	Email	English	Can also be contacted in Welsh	213
English	OK	Cattle Sheep	1	0	1	120	0	100	540		No							Blocks and minerals in feed	No	Yes	No	Yes	Phone	English	Can be contacted in English or Welsh	214
English	OK	Cattle Sheep	1	0	1	0	0	70	550		No							Mag buckets for sheep	Yes	No	No	Yes	Email	English		215
English	OK	Sheep	1	0	0				800		No							Mg lick buckets	Yes	No	Yes	Yes	Email	English	Can be contacted in English or Welsh	216
English	OK	Cattle Sheep	1	0	1	200	15	100	300		Yes	5	Cattle	0	0	1		nothing	Yes	Yes	No	Yes	Phone	English	Can be contacted in English or Welsh. 5 dairy cows affected a year	217
English	OK	Cattle Sheep	1	0	1	0	200	0	150		Yes	5	Cattle	0	0	1		Mg buckets for cattle	No	No	No	Yes	Phone	English		218
English	OK	Sheep	1	0	0				500		No							Mag blocks. Inject as a treatment	Yes	Yes	Yes	Yes	Phone	English	Could be contacted in English or Welsh	219
English	OK	Cattle	0	0	1	0	10	10			No							Licks and buckets	Yes	Yes	Yes	Yes	Phone	English		220
English	OK	Sheep	1	0	0				200		No							Feed blocks with mag in	Yes	No	No	Yes	Phone	English		221
English	OK	Cattle Sheep	1	0	1	0	60	50	200		No							Mag buckets at turn out	Yes	Yes	No	Yes	Phone	English	Only have soil tested when reseeding	222
English	OK	Cattle Sheep	1	0	1	0	10	10	50		No							Mineral buckets- Crystallix	No	No	No	Yes	Phone	English	Can be contacted in English or Welsh	223
English	OK	Cattle Sheep	1	0	1	350	0	0	1000		No							Minerals in silage, mag flakes in the water	Yes	Yes	Yes	Yes	Email	English	can be contacted in English or Welsh	224
English	OK	Cattle Sheep	1	0	1	0	150	100	1000		Yes	3	Cattle Sheep	1	0	1		Mg buckets. Mag flakes in water and increasing dry matter at stressful times of year. Mg feedrolls (concentrates) to cows.	Yes	Yes	Yes	Yes	Phone	English		225
English	OK	Cattle Sheep	1	0	1	0	70	100	1100		Yes	1	Cattle	0	0	1		Mag buckets	Yes	No	No	No			problems with Mg tetany 2 years ago	226
English	OK	Cattle Sheep	1	0	1	0	60	60	2000		No							Mag blocks in spring	Yes	No	No	Yes	Phone	English	Can be contacted in English or Welsh	227
English	OK	Cattle Sheep	1	0	1	0	30	0	300		No							Blocks for sucklers in spring	Yes	No	No	Yes	Phone	English	Can be contacted in English or Welsh	228
English	OK	Cattle Sheep	1	0	1	0	0	20	25		No							Trace sure boluses	No	No	No	No				229
English	OK	Cattle	0	0	1	0	50	25			No							flakes in water in spring	No	No	No	Yes	Phone	English	Can be contacted in English or Welsh	230
English	OK	Cattle Sheep	1	0	1	0	70	0	600		No							Boluses	Yes	Yes	Yes	Yes	Email	English		231
English	OK	Cattle Sheep	1	0	1	0	50	0	800		No							Mineral licks. Bolus for cattle. Dose for ewes.	No	Yes	No	Yes	Email	English		232
English	OK	Sheep	1	0	0				25		No							Lick buckets	No	No	No	No				233
English	OK	Cattle Sheep	1	0	1	0	50	50	350		Yes	3	Cattle	0	0	1		buckets	Yes	Yes	No	Yes	Phone	English	Can be contacted in English or in Welsh. 2-3 cattle affected per year.	234
English	OK	Cattle Sheep	1	0	1	0	25	25	60		No							Feed fibre in the autumn. Treat soil with Mg lime.	Yes	Yes	Yes	Yes	Email	English		235
English	OK	Cattle Sheep	1	0	1	0	10	90	70		Yes	5	Cattle	0	0	1		Inject to treat. Lick buckets for sheep and cattle	Yes	No	No	Yes	Phone	Cymraeg		236
English	OK	Cattle Sheep	1	0	1	0	25	0	1200		No							General purpose minerals	No	No	No	Yes	Phone	English		237
Cymraeg	OK	Cattle Sheep	1	1	0	80	0	10	100		Yes	2	Sheep	0	1	0		Mineral blocks	Yes	Yes	No	Yes	E-bost	Cymraeg	0	238
Cymraeg	OK	Cattle Sheep	1	1	0	0	30	0	400		No							Buckets	No	No	No	Yes	E-bost	Cymraeg	0	239
English	OK	Cattle Sheep	1	0	1	0	0	25	500		No							Blocks and cake	Yes	No	No	Yes	Phone	English		240
Cymraeg	OK	Cattle Sheep	1	1	0	0	11	9	400		No							Nothing	Yes	No	No	No				241
English	OK	Cattle Sheep	1	0	1	0	120	120	2500		Yes	1	Cattle	0	0	1		0.5 kg day-1 of concentrates in September for the cattle	Yes	Yes	No	Yes	Phone	English		242
English	OK	Cattle Sheep	1	0	1	0	110	0	1100		Yes	4	Sheep	1	0	0		Mag minerals out. Mg injection to treat	Yes	Yes	Yes	Yes	Phone	English		243
English	OK	Cattle Sheep	1	0	1	0	10	0	150		No							Not had problems, so not currently doing anything	No	Yes	Yes	No				244
English	OK	Sheep	1	0	0				360		No							Mineral lick (more Zn than anything). Concentrates before lambing. Limited fertiliser use.	No	No	No	Yes	Email	English		245
English	OK	Cattle Sheep	1	0	1	0	170	170	70		No							Minerals in feed	Yes	Yes	Yes	Yes	Phone	English		246
English	OK	Cattle	0	0	1	0	0	14			No							Licks. Molasses w/nutrients	No	No	No	Yes	Phone	English		247
English	OK	Sheep	1	0	0				150		No							Mag buckets	No	No	No	Yes	Phone	English		248
English	OK	Cattle Sheep	1	0	1	0	0	31	70		No							Blocks	Yes	Yes	No	Yes	Email	English	Can also be contacted in Welsh	249
English	OK	Cattle Sheep	1	0	1	0	15	15	400		No							Homeopathic remedies. Mag in the water "holy water".	No	No	No	Yes	Email	English	Can be contacted by phone or email	250
English	OK	Cattle Sheep	1	0	1	0	100	0	600		No							Magnesium lick blocks. Minerals in the silage mix.	Yes	Yes	No	No				251
English	OK	Cattle	0	0	1	0	12	0			No							mineral licks	No	No	No	Yes	Email	English		252
English	OK	Cattle Sheep	1	0	1	0	30	22	230		Yes	3	Cattle	0	0	1		buckets	No	No	No	Yes	Phone	English	2 or 3 cows affected per year	253
Cymraeg	OK	Cattle Sheep	1	1	0	0	40	0	300		Yes	1	Cattle	1	0	0		Licks in spring and autumn	Yes	Yes	No	Yes	Ffôn	Cymraeg	0	254
English	OK	Cattle Sheep	1	0	1	220	70	100	320		No							Feed minerals and lick buckets	No	No	No	No				255
English	OK	Cattle Sheep Other	1	1	1	0	120	0	1000	16 goats	Yes	2	Cattle	0	0	1		Trace element boluses. High mag rolls for cows	No	No	No	Yes	Phone	English		256
English	OK	Cattle	0	0	1	440	0	0			No							Use Mg chloride flakes	Yes	Yes	No	Yes	Email	English	160 of those dairy cows are dairy heifers.	257
English	OK	Cattle	0	0	1	400	0	0			No							Pre-calving roll with calcium binder	No	Yes	No	Yes	Phone	English		258
English	OK	Sheep	1	0	0				1500		No							Lick blocks	Yes	No	Yes	Yes	Email	English		259
English	OK	Cattle	0	0	1	160	0	0			No							Nothing	No	Yes	No	No				260
English	OK	Sheep	1	0	0				1100		No							Bredding. pH level	Yes	Yes	Yes	No				261
English	OK	Sheep	1	0	0				1000		No							Nothing	Yes	No	Yes	Yes	Email	English		262
English	OK	Sheep	1	0	0				1000		Yes	2	Sheep	1	0	0		subcutaneous injection to treat. Lick blocks in field with fast grass growth.	Yes	Yes	No	Yes	Email	English	Didn't specify whether email of phone is preferable.	263
English	OK	Cattle Sheep	1	0	1	0	20	100	1700		No							Nothing	Yes	Yes	Yes	No				264
English	OK	Cattle	0	0	1	120	0	80			No							Nothing	No	Yes	No	Yes	Phone	English		265
English	OK	Cattle Sheep	1	0	1	50	0	20	1000		Yes	1	Sheep	1	0	0		High Mag Blocks	Yes	Yes	Yes	Yes	Email	English	Can be contacted by email or phone. I included 50 dairy heifers in the 'dairy' section. Did not specify the number of sheep affected.	266
English	OK	Cattle	0	0	1	200	0	120			Yes	5	Cattle	0	0	1		Put mag flakes in the water	Yes	Yes	No	Yes	Email	English	Dairy cows were affected.	267
English	OK	Cattle Sheep	1	0	1	0	140	0	1400		Yes	4	Cattle	0	0	1		Mag licks in spring and autumn	Yes	No	Yes	Yes	Email	English	Can be contacted by email or phone, in English or Welsh.	268
English	OK	Cattle	0	0	1	140	0	0			No							Don't get any. If were to, mag under skin prevent with mag chloride flakes in dry ration and in mins	No	Yes	No	Yes	Email	English	put in 'other' y/s 100 (I don't know what this means)	269
English	OK	Sheep	1	0	0				850		No							Free access high mag minerals	Yes	Yes	Yes	Yes	Email	English		270
English	OK	Cattle Sheep	1	0	1	0	0	100	450		No							nothing	Yes	Yes	Yes	No				271
English	OK	Cattle	0	0	1	650	0	0			No							Mg in feed	Yes	Yes	No	No				272
English	OK	Cattle	0	0	1	0	250	0			No							Lick buckets and mag nuts	Yes	Yes	No	No				273
English	OK	Cattle	0	0	1	600	0	0			No							Housed all year round, so never got it.	No	No	No	No			They didn't fill out whether they have their soils or forage tested; and they didn't answer whether or not they would like to be contacted.	274
English	OK	Cattle Sheep	1	0	1	220	0	0	205		No							Mineral supplement	Yes	Yes	Yes	Yes	Email	English		275
English	OK	Cattle Sheep Other	1	1	1	140	0	200	550	Dairy Follows 85	No							N/A	Yes	Yes	No	Yes	Email	English		276
English	OK	Cattle Sheep	1	0	1	300	0	0	50		No							Feeding in mineral by TMR	Yes	Yes	No	Yes	Email	English	Note: The respondent did not choose media of further communication.	277
English	OK	Cattle Other	0	1	1	0	28	0		13 Replacement heifers; 4 young bulls	No							Lick blocks	Yes	Yes	Yes	Yes	Email	English		278
English	OK	Cattle Other	0	1	1	160	0	70		90 young dairy stock	No							Magnesium in dairy cake	No	No	No	Yes	Email	English	Note: Respondent did not choose language	279
English	OK	Cattle	0	0	1	200	0	250			No							We put mag flakes in the water tanks	Yes	Yes	No	Yes	Phone	English		280
English	OK	Cattle Sheep	1	0	1	0	3	12	60		Yes	1	Cattle	0	0	1		Mineral licks	No	No	No	No				281
English	OK	Sheep	1	0	0				209		Yes	10	Sheep	1	0	0		Powder minerals , bucket licks at grass, and magnesium bolus ewes pre turn out	No	No	No	Yes	Phone	English		282
English	OK	Cattle Sheep	1	0	1	0	90	150	300		Yes	0	Cattle	0	0	1		Magnesium chloride cakes in water, HI Mag minerals for cattle, Minerals for sheep	Yes	No	No	Yes	Email	English		283
English	OK	Cattle Sheep	1	0	1	0	30	150	750		Yes	12	Cattle Sheep	1	0	1		Stopped using fertilisers containing potash on grazing fields	Yes	No	No	Yes	Phone	English		284
English	OK	Cattle	0	0	1	0	100	240			Yes	5	Cattle	0	0	1		Moniter and supplement	No	Yes	No	Yes	Phone	English		285
English	OK	Cattle Sheep	1	0	1	0	31	6	500		Yes	2	Cattle	0	0	1		Feeding concentrates / early housing of suckler cows	Yes	No	No	Yes	Email	English	Have had aniamls tested for mineral status but not on a regular basis. Haven't had a case of staggers for a number of years	286
English	OK	Cattle	0	0	1	150	0	0			No							--	No	Yes	No	Yes	Email	English		287
English	OK	Cattle	0	0	1	150	0	0			No							---	Yes	Yes	Yes	No				288
English	OK	Cattle Sheep	1	0	1	0	0	70	300		No							---	Yes	No	No	No				289
English	OK	Cattle	0	0	1	0	130	260			Yes	2	Cattle	0	0	1		Magnesium licks	Yes	No	No	No				290
English	OK	Cattle	0	0	1	200	30	40			No							---	No	No	No	Yes	Phone	English		291
English	OK	Cattle	0	0	1	90	0	0			No							Magnesium tablets in water troughs; Magnesium in concentrates	No	No	No	Yes	Email	English		292
English	OK	Cattle	0	0	1	450	0	0			Yes	4	Cattle	0	0	1		Licks, Magnesium in cake	Yes	Yes	Yes	Yes	Email	English		293
English	OK	Cattle Sheep	1	0	1	0	300	0	1000		Yes	2	Cattle	0	0	1		Buckets	Yes	Yes	No	Yes	Email	English		294
English	OK	Cattle Other	0	1	1	230	0	0		180 replacemnts	No							Concentrates in the panbin	Yes	No	Yes	Yes	Email	English		295
English	OK	Cattle	0	0	1	420	0	300			Yes	3	Cattle	0	0	1		Mag chloride	Yes	Yes	Yes	Yes	Email	English		296
English	OK	Cattle	0	0	1	204	8	90			Yes	5	Cattle	0	0	1		Mangnesium chloride or blocus or injection for clinical	Yes	No	No	Yes	Email	English		297
English	OK	Cattle Sheep	1	0	1	0	27	2	600		Yes	10	Cattle Sheep	1	0	1		licks/mag flakes	Yes	Yes	Yes	Yes	Email	English		298
English	OK	Cattle	0	0	1	280	0	0			Yes	15	Cattle	0	0	1		Magnesium Chloride flakes in water trough	Yes	Yes	No	Yes	Email	English		299
English	OK	Cattle Sheep	1	0	1	0	12	0	1000		Yes	3	Sheep	1	0	0		Licks	Yes	Yes	Yes	Yes	Email	English		300

## Sheet:  CleanedData
RespondentID	Ruminant species	Grass stagger	Animal test	Forage test	Soil test	DairyCows	SucklerCows	BeefCattle	BeefTotal	Sheep	NumberOfAnimalsaffectedByGS	AnimalsAffectedByGS	Beef	Dairy	SheepNo	MgTreatment	BDS
1	Sheep	Yes	No	No	Yes	0	0	0	0	50	3	Sheep	0	0	1	Yes	S
2	Cattle & sheep	Yes	No	No	No	0	12	0	12	350	1	Cattle	1	0	1	Yes	BS
4	Cattle	Yes	No	Yes	Yes	300	0	150	150	0	3	Cattle	1	1	0	Yes	BD
5	Cattle & sheep	Yes	No	Yes	Yes	0	100	120	220	700	10	Cattle	1	0	1	Yes	BS
6	Cattle	No	No	No	Yes	280	0	0	0	0		Other	0	1	0	Yes	D
7	Cattle	No	No	No	Yes	110	0	0	0	0		Other	0	1	0	No	D
9	Sheep	Yes	No	No	No	0	6	10	16	500	0	Other	0	0	1	Yes	S
10	Cattle & sheep	No	No	No	No	0	5	12	17	160		Other	1	0	1	Yes	BS
11	Cattle & sheep	Yes	No	Yes	Yes	0	20	40	60	600	1	Cattle	1	0	1	Yes	BS
12	Cattle & sheep	No	No	No	Yes	0	0	40	40	400		Other	1	0	1	No	BS
13	Cattle & sheep	Yes	No	No	Yes	0	0	300	300	1000	4	Sheep	1	0	1	Yes	BS
14	Sheep	Yes	Yes	Yes	Yes	0	0	0	0	700	3	Sheep	0	0	1	Yes	S
15	Sheep	No	No	Yes	Yes	0	0	0	0	70		Other	0	0	1	No	S
16	Cattle & sheep	Yes	No	No	No	0	65	25	90	560	4	Cattle	1	0	1	Yes	BS
17	Sheep	No	No	No	No	0	0	8	8	650		Other	0	0	1	Yes	S
18	Cattle	No	No	No	Yes	350	0	0	0	0		Other	0	1	0	Yes	D
20	Cattle & sheep	Yes	No	No	No	0	30	70	100	100	1	Cattle	1	0	1	Yes	BS
21	Sheep	No	No	No	Yes	0	0	0	0	1100		Other	0	0	1	Yes	S
22	Sheep	Yes	No	No	No	0	0	0	0	170	5	Sheep	0	0	1	Yes	S
23	Cattle & sheep	Yes	No	Yes	Yes	0	30	30	60	1200	1	Cattle	1	0	1	Yes	BS
24	Cattle & sheep	No	Yes	Yes	Yes	0	70	0	70	150		Other	1	0	1	Yes	BS
25	Sheep	Yes	No	No	Yes	0	0	0	0	2500	2	Sheep	0	0	1	Yes	S
26	Sheep	No	No	No	Yes	0	0	0	0	120		Other	0	0	1	Yes	S
27	Sheep	Yes	No	Yes	No	0	0	0	0	200	1	Cattle	0	0	1	Yes	S
28	Cattle & sheep	Yes	No	No	No	0	60	0	60	1650	1	Cattle	1	0	1	Yes	BS
29	Cattle & sheep	No	Yes	Yes	Yes	0	75	150	225	1500		Other	1	0	1	Yes	BS
30	Cattle & sheep	No	No	No	No	0	0	140	140	300		Other	1	0	1	Yes	BS
31	Sheep	Yes	No	No	Yes	0	0	0	0	350	6	Sheep	0	0	1	Yes	S
32	Cattle & sheep	No	No	Yes	Yes	0	40	60	100	450			1	0	1	Yes	BS
33	Cattle & sheep	No	No	Yes	No	0	35	100	135	50		Other	1	0	1	Yes	BS
34	Sheep	No	No	No	Yes	0	0	0	0	300			0	0	1	Yes	S
35	Cattle & sheep	No	No	No	Yes	0	250	0	250	2000		Other	1	0	1	Yes	BS
36	Cattle	No	Yes	Yes	No	50	30	10	40	0		Other	1	1	0	No	BD
37	Cattle	Yes	No	Yes	Yes	420	0	0	0	0	2	Cattle	0	1	0	Yes	D
38	Cattle & sheep	No	No	No	No	0	0	70	70	500			1	0	1	Yes	BS
39	Cattle & sheep	No	No	Yes	Yes	250	4	70	74	250			1	1	1	No	BDS
40	Cattle & sheep	No	No	Yes	Yes	60	0	0	0	300		Other	0	1	1	No	DS
41	Cattle & sheep	No	Yes	Yes	No	0	80	40	120	180		Other	1	0	1	Yes	BS
42	Sheep	Yes	No	Yes	Yes	0	0	0	0	550	20	Sheep	0	0	1	Yes	S
43	Sheep	No	No	No	Yes	0	0	0	0	300		Other	0	0	1	Yes	S
44	Cattle & sheep	No	Yes	Yes	Yes	120	0	50	50	300		Other	1	1	1	No	BDS
45	Cattle	Yes	No	Yes	Yes	180	0	0	0	0	3	Cattle	0	1	0	Yes	D
46	Cattle & sheep	No	No	Yes	No	0	0	15	15	65		Other	1	0	1	Yes	BS
47	Cattle & sheep	No	No	Yes	Yes	260	0	0	0	400		Other	0	1	1	Yes	DS
48	Sheep	No	No	No	No	0	0	0	0	100		Other	0	0	1	Yes	S
49	Sheep	No	No	No	No	0	0	0	0	1000		Other	0	0	1	Yes	S
51	Cattle & sheep	No	No	Yes	Yes	0	0	150	150	600		Other	1	0	1	Yes	BS
52	Cattle & sheep	Yes	No	Yes	Yes	0	52	120	172	50	1	Cattle	1	0	1	Yes	BS
53	Sheep	No	No	No	Yes	0	0	0	0	150		Other	0	0	1	No	S
55	Cattle & sheep	No	No	No	Yes	0	0	180	180	350		Other	1	0	1	No	BS
56	Cattle & sheep	No	No	Yes	Yes	0	20	80	100	600		Other	1	0	1	Yes	BS
57	Cattle & sheep	No	No	Yes	Yes	0	60	0	60	900		Other	1	0	1	No	BS
58	Cattle & sheep	No	No	No	Yes	100	0	0	0	500		Other	0	1	1	Yes	DS
59	Cattle & sheep	Yes	No	No	No	0	40	80	120	700	1	Cattle	1	0	1	Yes	BS
60	Cattle	No	No	No	Yes	0	7	160	167	0		Other	1	0	0	No	B
61	Sheep	No	No	No	Yes	0	0	0	0	100		Other	0	0	1	No	S
62	Cattle	No	No	No	No	0	45	120	165	0		Other	1	0	0	Yes	B
63	Cattle & sheep	Yes	Yes	Yes	Yes	470	1	120	121	20	2	Cattle	1	1	1	Yes	BDS
64	Cattle & sheep	Yes	No	No	No	0	50	125	175	50	1	Cattle	1	0	1	Yes	BS
65	Cattle	Yes	Yes	Yes	Yes	600	0	0	0	0	2	Cattle	0	1	0	No	D
67	Cattle & sheep	Yes	No	No	No	0	0	30	30	50	4	Cattle	1	0	1	Yes	BS
68	Sheep	Yes	No	Yes	No	0	0	0	0	130	2	Sheep	0	0	1	Yes	S
69	Cattle & sheep	No	No	Yes	Yes	0	30	0	30	650			1	0	1	Yes	BS
70	Cattle	No	No	No	Yes	0	40	0	40	0			1	0	0	Yes	B
71	Cattle & sheep	No	No	No	No	100	0	70	70	200			1	1	1	No	BDS
72	Cattle & sheep	No	No	Yes	Yes	0	60	30	90	2000			1	0	1	Yes	BS
73	Cattle & sheep	No	No	Yes	Yes	0	30	25	55	800			1	0	1	Yes	BS
74	Cattle & sheep	Yes	Yes	Yes	Yes	0	20	0	20	800	1	Cattle	1	0	1	Yes	BS
75	Sheep	No	Yes	No	Yes	0	0	0	0	2700		Other	0	0	1	Yes	S
76	Cattle & sheep	No	No	No	No	0	20	0	20	140		Other	1	0	1	Yes	BS
77	Sheep	No	No	No	No	0	0	0	0	90		Other	0	0	1	Yes	S
78	Cattle	Yes	No	Yes	Yes	90	0	0	0	0	5	Cattle	0	1	0	Yes	D
79	Cattle & sheep	Yes	Yes	Yes	Yes	0	43	70	113	600	7	Cattle Sheep	1	0	1	Yes	BS
80	Cattle & sheep	Yes	Yes	No	Yes	0	140	0	140	500	3	Sheep	1	0	1	Yes	BS
81	Cattle	No	No	Yes	Yes	0	0	70	70	0		Other	1	0	0	Yes	B
82	Sheep	Yes	No	No	Yes	0	0	0	0	250	3	Sheep	0	0	1	Yes	S
83	Cattle & sheep	Yes	No	Yes	Yes	0	70	110	180	200	4	Cattle	1	0	1	Yes	BS
84	Cattle & sheep	Yes	No	No	No	0	20	80	100	500	1	Cattle	1	0	1	Yes	BS
85	Cattle & sheep	Yes	No	No	Yes	0	200	200	400	2000	30	Cattle	1	0	1	Yes	BS
86	Cattle & sheep	No	Yes	Yes	Yes	0	35	80	115	600		Other	1	0	1	Yes	BS
87	Cattle & sheep	Yes	No	No	No	0	150	250	400	400	4	Cattle	1	0	1	Yes	BS
88	Cattle & sheep	No	Yes	Yes	No	0	240	233	473	130			1	0	1	Yes	BS
90	Cattle & sheep	Yes	No	No	Yes	0	90	160	250	360	5	Cattle Sheep	1	0	1	Yes	BS
91	Cattle	Yes	No	No	No	120	0	25	25	0	3	Cattle	1	1	0	Yes	BD
92	Cattle	No	No	Yes	Yes	160	20	25	45	0			1	1	0	Yes	BD
93	Cattle & sheep	No	No	No	No	4	12	140	152	250			1	0	1	Yes	BS
94	Cattle & sheep	Yes	No	No	Yes	0	20	40	60	380	2	Cattle Sheep	1	0	1	Yes	BS
95	Cattle & sheep	Yes	No	Yes	No	0	40	260	300	230	2	Sheep	1	0	1	Yes	BS
97	Cattle & sheep	No	No	Yes	Yes	0	0	80	80	600			1	0	1	Yes	BS
98	Cattle & sheep	Yes	No	No	Yes	0	0	300	300	2000	4	Sheep	1	0	1	Yes	BS
100	Cattle	No	No	No	Yes	250	0	150	150	0			1	1	0	Yes	BD
101	Cattle & sheep	No	No	No	No	0	8	19	27	220			1	0	1	No	BS
102	Cattle	No	No	No	No	150	0	0	0	0			0	1	0	No	D
103	Cattle & sheep	No	No	Yes	No	0	80	60	140	170			1	0	1	Yes	BS
104	Cattle & sheep	No	No	No	No	100	20	0	20	1200			1	1	1	Yes	BDS
105	Cattle	Yes	Yes	Yes	No	95	0	0	0	0	2	Cattle	0	1	0	Yes	D
106	Cattle	Yes	No	No	Yes	500	0	0	0	0	0	Cattle	0	1	0	Yes	D
107	Cattle	Yes	No	No	Yes	35	60	0	60	0	2	Cattle	1	1	0	Yes	BD
108	Cattle	Yes	Yes	Yes	Yes	100	0	0	0	0	2	Cattle	0	1	0	No	D
109	Cattle	Yes	No	No	Yes	0	150	300	450	0	2	Cattle	1	0	0	Yes	B
110	Cattle & sheep	No	No	No	Yes	200	0	0	0	300			0	1	1	Yes	DS
111	Cattle	No	Yes	Yes	Yes	140	0	0	0	0			0	1	0	Yes	D
112	Cattle & sheep	Yes	Yes	Yes	Yes	130	0	0	0	1000	2	Sheep	0	1	1	Yes	DS
113	Cattle	No	No	Yes	Yes	130	0	60	60	0			1	1	0	Yes	BD
114	Cattle	Yes	No	Yes	No	120	0	0	0	0	2	Cattle	0	1	0	Yes	D
115	Cattle	No	No	No	No	2000	0	0	0	0			0	1	0	No	D
116	Cattle	No	Yes	Yes	Yes	0	210	210	420	8			1	0	0	Yes	B
117	Cattle	Yes	No	No	No	0	60	60	120	0	1	Cattle	1	0	0	Yes	B
118	Cattle & sheep	No	No	Yes	Yes	0	100	20	120	1000			1	0	1	Yes	BS
119	Sheep	No	No	No	No	0	4	0	4	400			0	0	1	Yes	S
120	Cattle & sheep	Yes	No	No	Yes	0	120	0	120	450	2	Cattle	1	0	1	Yes	BS
121	Cattle & sheep	No	No	Yes	Yes	370	0	300	300	35			1	1	1	Yes	BDS
123	Cattle & sheep	Yes	Yes	Yes	Yes	0	100	0	100	4800	5	Cattle Sheep	1	0	1	Yes	BS
124	Cattle & sheep	No	No	Yes	Yes	0	180	180	360	370			1	0	1	Yes	BS
125	Cattle	Yes	Yes	Yes	Yes	160	0	70	70	0	13	Cattle	1	1	0	Yes	BD
126	Cattle & sheep	No	No	Yes	Yes	80	0	0	0	16			0	1	1	No	DS
127	Cattle	No	No	Yes	Yes	220	0	111	111	0			1	1	0	Yes	BD
128	Cattle	No	Yes	No	Yes	0	10	140	150	0			1	0	0	Yes	B
129	Cattle	No	No	Yes	Yes	160	0	0	0	0			0	1	0	No	D
130	Cattle	No	Yes	Yes	Yes	250	0	50	50	0			1	1	0	Yes	BD
131	Cattle & sheep	No	No	No	No	0	0	550	550	850			1	0	1	Yes	BS
132	Cattle	No	No	No	Yes	200	0	0	0	0			0	1	0	Yes	D
133	Cattle & sheep	Yes	No	Yes	No	1200	15	600	615	300	2	Cattle	1	1	1	Yes	BDS
134	Cattle	No	Yes	Yes	Yes	350	0	12	12	0			1	1	0	Yes	BD
135	Cattle	No	No	Yes	No	120	0	50	50	0			1	1	0	Yes	BD
136	Cattle & sheep	Yes	No	Yes	No	100	0	60	60	450	2	Sheep	1	1	1	Yes	BDS
137	Cattle & sheep	Yes	No	Yes	Yes	220	0	0	0	200	4	Cattle	0	1	1	Yes	DS
138	Cattle	Yes	No	No	Yes	350	0	0	0	0	1	Cattle	0	1	0	Yes	D
139	Cattle & sheep	Yes	Yes	Yes	Yes	0	120	120	240	1800	1	Cattle	1	0	1	Yes	BS
140	Cattle	Yes	No	Yes	No	70	0	20	20	0	2	Cattle	1	1	0	Yes	BD
141	Cattle & sheep	Yes	Yes	No	No	0	20	0	20	700	2	Sheep	1	0	1	Yes	BS
142	Cattle	No	No	Yes	Yes	220	0	0	0	0			0	1	0	Yes	D
143	Cattle & sheep	No	Yes	Yes	Yes	850	0	0	0	1500			0	1	1	No	DS
144	Cattle & sheep	No	No	No	No	0	6	6	12	150			0	0	1	Yes	BS
145	Cattle	No	No	No	Yes	130	0	50	50	0			1	1	0	Yes	BD
146	Cattle	No	No	Yes	Yes	1400	0	0	0	0			0	1	0	No	D
147	Cattle	No	No	Yes	Yes	70	0	120	120	0			1	1	0	Yes	BD
148	Cattle	No	No	Yes	Yes	250	110	300	410	0			1	1	0	Yes	BD
149	Cattle & sheep	Yes	Yes	Yes	Yes	0	0	38	38	400	2	Cattle	1	0	1	Yes	BS
150	Cattle & sheep	No	Yes	Yes	Yes	0	30	0	30	700			1	0	1	Yes	BS
151	Cattle	No	No	Yes	No	180	0	0	0	0			0	1	0	Yes	D
152	Cattle	No	No	Yes	No	300	4	0	4	0			0	1	0	No	D
153	Sheep	Yes	No	Yes	Yes	0	0	0	0	3000	10	Sheep	0	0	1	Yes	S
154	Cattle & sheep	No	No	No	No	0	30	30	60	1000			1	0	1	Yes	BS
155	Sheep	No	No	No	Yes	0	0	0	0	2000			0	0	1	Yes	S
156	Cattle & sheep	No	Yes	Yes	Yes	0	100	0	100	2200			1	0	1	No	BS
159	Cattle & sheep	Yes	Yes	Yes	No	0	60	200	260	400	9	Cattle Sheep	1	0	1	Yes	BS
160	Cattle	No	No	Yes	Yes	200	0	0	0	0			0	1	0	No	D
161	Cattle	Yes	No	Yes	Yes	0	100	0	100	0	2	Cattle	1	0	0	Yes	B
162	Sheep	No	No	No	No	0	0	0	0	300			0	0	1	Yes	S
164	Cattle	No	No	Yes	Yes	260	0	0	0	0			0	1	0	No	D
165	Cattle	No	Yes	Yes	Yes	130	0	0	0	0			0	1	0	Yes	D
166	Cattle & sheep	No	No	Yes	No	200	0	0	0	80			0	1	1	Yes	DS
167	Cattle	No	No	Yes	Yes	400	0	0	0	0			0	1	0	Yes	D
168	Sheep	No	No	No	No	0	0	0	0	5000			0	0	1	Yes	S
170	Cattle	No	No	Yes	Yes	280	0	120	120	0			1	1	0	No	BD
171	Sheep	Yes	No	No	No	0	0	0	0	900	5	Sheep	0	0	1	Yes	S
172	Cattle & sheep	No	Yes	Yes	Yes	0	10	200	210	4800			1	0	1	Yes	BS
173	Cattle & sheep	No	No	No	No	0	52	105	157	500			1	0	1	Yes	BS
174	Cattle & sheep	Yes	No	No	Yes	0	0	35	35	30	15	Sheep	1	0	1	Yes	BS
175	Cattle & sheep	No	No	Yes	Yes	80	40	120	160	700			1	1	1	Yes	BDS
176	Cattle & sheep	Yes	No	Yes	Yes	0	30	30	60	2000	24	Cattle Sheep	1	0	1	Yes	BS
177	Cattle	No	Yes	Yes	Yes	120	0	150	150	0			1	1	0	Yes	BD
178	Cattle & sheep	No	No	Yes	Yes	0	90	0	90	900			1	0	1	Yes	BS
179	Cattle & sheep	No	No	Yes	Yes	240	0	0	0	300			0	1	1	Yes	DS
180	Cattle & sheep	Yes	No	Yes	No	0	45	45	90	500	2	Cattle	1	0	1	Yes	BS
181	Cattle & sheep	No	No	Yes	Yes	0	0	40	40	120			1	0	1	Yes	BS
182	Cattle & sheep	No	Yes	No	Yes	0	8	14	22	250			1	0	1	Yes	BS
183	Cattle & sheep	No	No	No	No	0	100	0	100	300			1	0	1	No	BS
184	Sheep	No	Yes	No	No	0	0	0	0	2500			0	0	1	No	S
185	Cattle & sheep	Yes	No	No	Yes	0	50	20	70	600	3	Sheep	1	0	1	Yes	BS
186	Sheep	No	Yes	No	Yes	0	10	0	10	210			0	0	1	No	S
187	Cattle	No	Yes	Yes	No	56	5	20	25	0			1	1	0	Yes	BD
188	Cattle & sheep	Yes	No	Yes	Yes	60	5	15	20	300	3	Cattle	1	1	1	Yes	BDS
189	Cattle & sheep	No	Yes	Yes	Yes	0	0	600	600	3500			1	0	1	Yes	BS
190	Cattle & sheep	Yes	Yes	Yes	Yes	0	48	48	96	1020	2	Cattle	1	0	1	Yes	BS
191	Cattle & sheep	No	No	Yes	Yes	0	25	45	70	600			1	0	1	Yes	BS
192	Cattle	Yes	No	No	No	130	0	0	0	0	3	Cattle	0	1	0	Yes	D
193	Cattle	No	No	No	Yes	70	0	60	60	0			1	1	0	Yes	BD
194	Cattle & sheep	No	No	Yes	No	0	0	35	35	1100			1	0	1	Yes	BS
195	Cattle & sheep	Yes	No	No	Yes	0	90	180	270	850	1	Cattle	1	0	1	Yes	BS
196	Cattle & sheep	No	No	No	Yes	0	90	100	190	200			1	0	1	Yes	BS
197	Cattle & sheep	Yes	No	No	No	0	40	0	40	1000	10	Cattle Sheep	1	0	1	Yes	BS
198	Cattle & sheep	No	Yes	No	Yes	0	55	0	55	150			1	0	1	Yes	BS
199	Cattle & sheep	Yes	No	No	No	0	40	60	100	700	0	Sheep	1	0	1	Yes	BS
200	Cattle & sheep	Yes	No	Yes	Yes	0	21	26	47	170	2	Cattle	1	0	1	No	BS
201	Cattle & sheep	No	No	Yes	Yes	0	20	100	120	700			1	0	1	No	BS
202	Cattle & sheep	Yes	No	Yes	Yes	0	30	65	95	1050	2	Other	1	0	1	Yes	BS
203	Cattle & sheep	Yes	No	No	No	0	70	0	70	1000	2	Sheep	1	0	1	Yes	BS
204	Cattle & sheep	Yes	No	Yes	Yes	0	50	0	50	500	1	Cattle	1	0	1	Yes	BS
205	Cattle & sheep	Yes	No	No	Yes	0	25	0	25	1300	1	Cattle	1	0	1	Yes	BS
206	Sheep	No	No	No	Yes	0	0	0	0	120			0	0	1	Yes	S
207	Cattle & sheep	No	No	No	No	0	0	150	150	800			1	0	1	Yes	BS
208	Cattle & sheep	No	Yes	Yes	Yes	170	12	0	12	500			1	1	1	Yes	BDS
209	Cattle & sheep	No	No	Yes	Yes	0	50	50	100	2500			1	0	1	Yes	BS
210	Sheep	No	No	No	No	0	0	0	0	300			0	0	1	Yes	S
211	Cattle	Yes	No	Yes	No	60	10	20	30	0	1	Cattle	1	1	0	Yes	BD
212	Sheep	Yes	No	No	Yes	0	0	0	0	1000	20	Sheep	0	0	1	Yes	S
213	Cattle & sheep	No	No	Yes	Yes	0	70	120	190	800			1	0	1	Yes	BS
214	Cattle & sheep	No	No	Yes	No	120	0	100	100	540			1	1	1	Yes	BDS
215	Cattle & sheep	No	No	No	Yes	0	0	70	70	550			1	0	1	Yes	BS
216	Sheep	No	Yes	No	Yes	0	0	0	0	800			0	0	1	Yes	S
217	Cattle & sheep	Yes	No	Yes	Yes	200	15	100	115	300	5	Cattle	1	1	1	No	BDS
218	Cattle & sheep	Yes	No	No	No	0	200	0	200	150	5	Cattle	1	0	1	Yes	BS
219	Sheep	No	Yes	Yes	Yes	0	0	0	0	500			0	0	1	Yes	S
221	Sheep	No	No	No	Yes	0	0	0	0	200			0	0	1	Yes	S
222	Cattle & sheep	No	No	Yes	Yes	0	60	50	110	200			1	0	1	Yes	BS
223	Cattle & sheep	No	No	No	No	0	10	10	20	50			0	0	1	Yes	BS
224	Cattle & sheep	No	Yes	Yes	Yes	350	0	0	0	1000			0	1	1	Yes	DS
225	Cattle & sheep	Yes	Yes	Yes	Yes	0	150	100	250	1000	3	Cattle Sheep	1	0	1	Yes	BS
226	Cattle & sheep	Yes	No	No	Yes	0	70	100	170	1100	1	Cattle	1	0	1	Yes	BS
227	Cattle & sheep	No	No	No	Yes	0	60	60	120	2000			1	0	1	Yes	BS
228	Cattle & sheep	No	No	No	Yes	0	30	0	30	300			1	0	1	Yes	BS
229	Cattle & sheep	No	No	No	No	0	0	20	20	25			1	0	1	Yes	BS
230	Cattle	No	No	No	No	0	50	25	75	0			1	0	0	Yes	B
231	Cattle & sheep	No	Yes	Yes	Yes	0	70	0	70	600			1	0	1	Yes	BS
232	Cattle & sheep	No	No	Yes	No	0	50	0	50	800			1	0	1	Yes	BS
233	Sheep	No	No	No	No	0	0	0	0	25			0	0	1	Yes	S
234	Cattle & sheep	Yes	No	Yes	Yes	0	50	50	100	350	3	Cattle	1	0	1	Yes	BS
235	Cattle & sheep	No	Yes	Yes	Yes	0	25	25	50	60			1	0	1	Yes	BS
236	Cattle & sheep	Yes	No	No	Yes	0	10	90	100	70	5	Cattle	1	0	1	Yes	BS
237	Cattle & sheep	No	No	No	No	0	25	0	25	1200			1	0	1	Yes	BS
238	Cattle & sheep	Yes	No	Yes	Yes	80	0	10	10	100	2	Sheep	0	1	1	Yes	DS
239	Cattle & sheep	No	No	No	No	0	30	0	30	400			1	0	1	Yes	BS
240	Cattle & sheep	No	No	No	Yes	0	0	25	25	500			1	0	1	Yes	BS
241	Cattle & sheep	No	No	No	Yes	0	11	9	20	400			1	0	1	No	BS
242	Cattle & sheep	Yes	No	Yes	Yes	0	120	120	240	2500	1	Cattle	1	0	1	Yes	BS
243	Cattle & sheep	Yes	Yes	Yes	Yes	0	110	0	110	1100	4	Sheep	1	0	1	Yes	BS
244	Sheep	No	Yes	Yes	No	0	10	0	10	150			0	0	1	No	S
245	Sheep	No	No	No	No	0	0	0	0	360			0	0	1	Yes	S
246	Cattle & sheep	No	Yes	Yes	Yes	0	170	170	340	70			1	0	1	Yes	BS
247	Cattle	No	No	No	No	0	0	14	14	0			1	0	0	Yes	B
248	Sheep	No	No	No	No	0	0	0	0	150			0	0	1	Yes	S
249	Cattle & sheep	No	No	Yes	Yes	0	0	31	31	70			1	0	1	Yes	BS
250	Cattle & sheep	No	No	No	No	0	15	15	30	400			1	0	1	Yes	BS
251	Cattle & sheep	No	No	Yes	Yes	0	100	0	100	600			1	0	1	Yes	BS
252	Cattle	No	No	No	No	0	12	0	12	0			1	0	0	Yes	B
253	Cattle & sheep	Yes	No	No	No	0	30	22	52	230	3	Cattle	1	0	1	Yes	BS
254	Cattle & sheep	Yes	No	Yes	Yes	0	40	0	40	300	1	Cattle	1	0	1	Yes	BS
255	Cattle & sheep	No	No	No	No	220	70	100	170	320			1	1	1	Yes	BDS
256	Cattle & sheep	Yes	No	No	No	0	120	0	120	1000	2	Cattle	1	0	1	Yes	BS
257	Cattle	No	No	Yes	Yes	440	0	0	0	0			0	1	0	Yes	D
258	Cattle	No	No	Yes	No	400	0	0	0	0			0	1	0	Yes	D
259	Sheep	No	Yes	No	Yes	0	0	0	0	1500			0	0	1	Yes	S
260	Cattle	No	No	Yes	No	160	0	0	0	0			0	1	0	No	D
261	Sheep	No	Yes	Yes	Yes	0	0	0	0	1100			0	0	1	Yes	S
262	Sheep	No	Yes	No	Yes	0	0	0	0	1000			0	0	1	No	S
263	Sheep	Yes	No	Yes	Yes	0	0	0	0	1000	2	Sheep	0	0	1	Yes	S
264	Cattle & sheep	No	Yes	Yes	Yes	0	20	100	120	1700			1	0	1	No	BS
265	Cattle	No	No	Yes	No	120	0	80	80	0			1	1	0	No	BD
266	Cattle & sheep	Yes	Yes	Yes	Yes	50	0	20	20	1000	1	Sheep	1	1	1	Yes	BDS
267	Cattle	Yes	No	Yes	Yes	200	0	120	120	0	5	Cattle	1	1	0	Yes	BD
268	Cattle & sheep	Yes	Yes	No	Yes	0	140	0	140	1400	4	Cattle	1	0	1	Yes	BS
269	Cattle	No	No	Yes	No	140	0	0	0	0			0	1	0	Yes	D
270	Sheep	No	Yes	Yes	Yes	0	0	0	0	850			0	0	1	Yes	S
271	Cattle & sheep	No	Yes	Yes	Yes	0	0	100	100	450			1	0	1	No	BS
272	Cattle	No	No	Yes	Yes	650	0	0	0	0			0	1	0	Yes	D
273	Cattle	No	No	Yes	Yes	0	250	0	250	0			1	0	0	Yes	B
274	Cattle	No	No	No	No	600	0	0	0	0			0	1	0	No	D
275	Cattle & sheep	No	Yes	Yes	Yes	220	0	0	0	205			0	1	1	Yes	DS
276	Cattle & sheep	No	No	Yes	Yes	140	0	200	200	550			1	1	1	No	BDS
277	Cattle & sheep	No	No	Yes	Yes	300	0	0	0	50			0	1	1	Yes	DS
278	Cattle	No	Yes	Yes	Yes	0	28	0	28	0			1	0	0	Yes	B
279	Cattle	No	No	No	No	160	0	70	70	0			1	1	0	Yes	BD
280	Cattle	No	No	Yes	Yes	200	0	250	250	0			1	1	0	Yes	BD
281	Cattle & sheep	Yes	No	No	No	0	3	12	15	60	1	Cattle	1	0	1	Yes	BS
282	Sheep	Yes	No	No	No	0	0	0	0	209	10	Sheep	0	0	1	Yes	S
283	Cattle & sheep	Yes	No	No	Yes	0	90	150	240	300	0	Cattle	1	0	1	Yes	BS
284	Cattle & sheep	Yes	No	No	Yes	0	30	150	180	750	12	Cattle Sheep	1	0	1	Yes	BS
285	Cattle	Yes	No	Yes	No	0	100	240	340	0	5	Cattle	1	0	0	Yes	B
286	Cattle & sheep	Yes	No	No	Yes	0	31	6	37	500	2	Cattle	1	0	1	Yes	BS
287	Cattle	No	No	Yes	No	150	0	0	0	0			0	1	0	No	D
288	Cattle	No	Yes	Yes	Yes	150	0	0	0	0			0	1	0	No	D
289	Cattle & sheep	No	No	No	Yes	0	0	70	70	300			1	0	1	No	BS
290	Cattle	Yes	No	No	Yes	0	130	260	390	0	2	Cattle	1	0	0	Yes	B
291	Cattle	No	No	No	No	200	30	40	70	0			1	1	0	No	BD
292	Cattle	No	No	No	No	90	0	0	0	0			0	1	0	Yes	D
293	Cattle	Yes	Yes	Yes	Yes	450	0	0	0	0	4	Cattle	0	1	0	Yes	D
294	Cattle & sheep	Yes	No	Yes	Yes	0	300	0	300	1000	2	Cattle	1	0	1	Yes	BS
295	Cattle	No	Yes	No	Yes	230	0	0	0	0			0	1	0	Yes	D
296	Cattle	Yes	Yes	Yes	Yes	420	0	300	300	0	3	Cattle	1	1	0	Yes	BD
297	Cattle	Yes	No	No	Yes	204	8	90	98	0	5	Cattle	1	1	0	Yes	BD
298	Cattle & sheep	Yes	Yes	Yes	Yes	0	27	2	29	600	10	Cattle Sheep	1	0	1	Yes	BS
299	Cattle	Yes	No	Yes	Yes	280	0	0	0	0	15	Cattle	0	1	0	Yes	D
300	Cattle & sheep	Yes	Yes	Yes	Yes	0	12	0	12	1000	3	Sheep	1	0	1	Yes	BS
